# Supplementary material for: MS-based proteomic analysis of cardiac response to hypoxia in the goldfish (Carassius auratus)
Source: Sci Rep. 2019 Dec 12;9:18953. doi: 10.1038/s41598-019-55497-w (PMC6908699; doi:10.1038/s41598-019-55497-w)
Supplement: Supplementary file 2 — Supplementary Information [file 41598_2019_55497_MOESM2_ESM.xlsx]

## Sheet: FA_NORMOXIA
NORMOXIA
Functional Annotation Chart
Help and Manual
Current Gene List: List_1
Current Background: Danio rerio
10 DAVID IDs
	Sublist	Category	Term	RT	Genes	Count	%	P-Value	Benjamini
		KEGG_PATHWAY	Glycolysis / Gluconeogenesis	RT		4	40	4.6e-05	0.00069
		GOTERM_BP_DIRECT	glycolytic process	RT		3	30	0.00015	0.0044
		GOTERM_BP_DIRECT	response to hypoxia	RT		3	30	0.00034	0.0051
		KEGG_PATHWAY	Biosynthesis of antibiotics	RT		4	40	0.0014	0.011
		UP_KEYWORDS	Muscle protein	RT		2	20	0.0016	0.053
		KEGG_PATHWAY	Biosynthesis of amino acids	RT		3	30	0.0034	0.017
		GOTERM_BP_DIRECT	glucose metabolic process	RT		2	20	0.0064	0.062
		KEGG_PATHWAY	Carbon metabolism	RT		3	30	0.0075	0.028
		UP_KEYWORDS	Oxygen transport	RT		2	20	0.0092	0.14
		INTERPRO	Globin-like	RT		2	20	0.0097	0.25
		INTERPRO	Globin	RT		2	20	0.0097	0.25
		INTERPRO	Globin, structural domain	RT		2	20	0.01	0.14
		GOTERM_BP_DIRECT	oxygen transport	RT		2	20	0.01	0.074
		UP_KEYWORDS	Glycolysis	RT		2	20	0.012	0.13
		GOTERM_MF_DIRECT	oxygen transporter activity	RT		2	20	0.013	0.3
		GOTERM_MF_DIRECT	oxygen binding	RT		2	20	0.014	0.17
		UP_SEQ_FEATURE	binding site:NAD	RT		2	20	0.02	0.34
		UP_SEQ_FEATURE	metal ion-binding site:Iron (heme distal ligand)	RT		2	20	0.022	0.21
		UP_SEQ_FEATURE	metal ion-binding site:Iron (heme proximal ligand)	RT		2	20	0.022	0.21
		KEGG_PATHWAY	Metabolic pathways	RT		5	50	0.029	0.084
		UP_SEQ_FEATURE	nucleotide phosphate-binding region:NAD	RT		2	20	0.031	0.2
		UP_KEYWORDS	NAD	RT		2	20	0.038	0.28
		UP_KEYWORDS	Heme	RT		2	20	0.052	0.3
		UP_KEYWORDS	Cytoplasm	RT		3	30	0.052	0.26
		UP_KEYWORDS	Transport	RT		3	30	0.055	0.24
		GOTERM_MF_DIRECT	heme binding	RT		2	20	0.084	0.55
		UP_KEYWORDS	Cytoskeleton	RT		2	20	0.087	0.32
		UP_KEYWORDS	Iron	RT		2	20	0.094	0.31
		INTERPRO	NAD(P)-binding domain	RT		2	20	0.097	0.63

## Sheet: FA_HYPOXIA
HYPOXIA
Functional Annotation Chart
Help and Manual
Current Gene List: List_1
Current Background: Danio rerio
12 DAVID IDs
Sublist	Category	Term	RT	Genes	Count	%	P-Value	Benjamini
	KEGG_PATHWAY	Glycolysis / Gluconeogenesis	RT		5	41.7	1e-06	1.6e-05
	GOTERM_BP_DIRECT	glycolytic process	RT		4	33.3	1.4e-06	5.2e-05
	UP_KEYWORDS	Glycolysis	RT		3	25	9.4e-05	0.0035
	KEGG_PATHWAY	Biosynthesis of antibiotics	RT		5	41.7	0.00011	0.0008
	KEGG_PATHWAY	Biosynthesis of amino acids	RT		4	33.3	0.00012	0.00058
	KEGG_PATHWAY	Carbon metabolism	RT		4	33.3	0.00039	0.0015
	GOTERM_BP_DIRECT	response to hypoxia	RT		3	25	0.00055	0.01
	UP_KEYWORDS	Cytoplasm	RT		5	41.7	0.00081	0.015
	UP_KEYWORDS	Muscle protein	RT		2	16.7	0.002	0.024
	INTERPRO	Fructose-bisphosphate aldolase, class-I	RT		2	16.7	0.0026	0.079
	GOTERM_MF_DIRECT	fructose-bisphosphate aldolase activity	RT		2	16.7	0.0035	0.099
	UP_KEYWORDS	Schiff base	RT		2	16.7	0.0039	0.036
	UP_KEYWORDS	Cytoskeleton	RT		3	25	0.0052	0.038
	UP_KEYWORDS	Iron	RT		3	25	0.0061	0.037
	GOTERM_BP_DIRECT	glucose metabolic process	RT		2	16.7	0.008	0.095
	UP_SEQ_FEATURE	active site:Schiff-base intermediate with dihydroxyacetone-P	RT		2	16.7	0.0089	0.21
	UP_SEQ_FEATURE	site:Necessary for preference for fructose 1,6-bisphosphate over fructose 1- phosphate	RT		2	16.7	0.0089	0.21
	KEGG_PATHWAY	Metabolic pathways	RT		6	50	0.0092	0.027
	GOTERM_CC_DIRECT	cytoskeleton	RT		3	25	0.011	0.16
	UP_KEYWORDS	Oxygen transport	RT		2	16.7	0.011	0.058
	INTERPRO	Globin-like	RT		2	16.7	0.012	0.17
	INTERPRO	Globin	RT		2	16.7	0.012	0.17
	INTERPRO	Globin, structural domain	RT		2	16.7	0.012	0.12
	UP_SEQ_FEATURE	binding site:Substrate	RT		3	25	0.012	0.15
	GOTERM_BP_DIRECT	oxygen transport	RT		2	16.7	0.013	0.11
	UP_KEYWORDS	Oxidoreductase	RT		3	25	0.013	0.06
	GOTERM_MF_DIRECT	oxygen transporter activity	RT		2	16.7	0.016	0.21
	GOTERM_MF_DIRECT	oxygen binding	RT		2	16.7	0.017	0.15
	UP_KEYWORDS	Acetylation	RT		2	16.7	0.022	0.088
	GOTERM_CC_DIRECT	cytoplasm	RT		5	41.7	0.023	0.17
	UP_SEQ_FEATURE	active site:Proton acceptor	RT		3	25	0.025	0.19
	UP_SEQ_FEATURE	binding site:NAD	RT		2	16.7	0.026	0.16
	INTERPRO	Aldolase-type TIM barrel	RT		2	16.7	0.027	0.19
	UP_SEQ_FEATURE	metal ion-binding site:Iron (heme proximal ligand)	RT		2	16.7	0.029	0.14
	UP_SEQ_FEATURE	metal ion-binding site:Iron (heme distal ligand)	RT		2	16.7	0.029	0.14
	KEGG_PATHWAY	Pentose phosphate pathway	RT		2	16.7	0.039	0.096
	UP_SEQ_FEATURE	nucleotide phosphate-binding region:NAD	RT		2	16.7	0.041	0.16
	UP_KEYWORDS	Lyase	RT		2	16.7	0.042	0.15
	GOTERM_MF_DIRECT	catalytic activity	RT		3	25	0.044	0.29
	UP_KEYWORDS	Metal-binding	RT		4	33.3	0.045	0.14
	UP_KEYWORDS	NAD	RT		2	16.7	0.046	0.14
	KEGG_PATHWAY	Fructose and mannose metabolism	RT		2	16.7	0.052	0.11
	GOTERM_MF_DIRECT	oxidoreductase activity	RT		3	25	0.055	0.29
	GOTERM_MF_DIRECT	lyase activity	RT		2	16.7	0.061	0.27
	GOTERM_BP_DIRECT	oxidation-reduction process	RT		3	25	0.062	0.37
	UP_KEYWORDS	Heme	RT		2	16.7	0.063	0.17
	UP_KEYWORDS	Transport	RT		3	25	0.079	0.2

## Sheet: KP_HYPOXIA
Hypoxia
Functional Annotation Chart
Help and Manual
Current Gene List: List_1
Current Background: Danio rerio
12 DAVID IDs
Annotation Cluster 1		Enrichment Score: 3.87			Count	P_Value	Benjamini
	KEGG_PATHWAY	Glycolysis / Gluconeogenesis	RT		5	1.0E-6	1.5E-5
	KEGG_PATHWAY	Biosynthesis of antibiotics	RT		5	1.1E-4	7.4E-4
	KEGG_PATHWAY	Biosynthesis of amino acids	RT		4	1.2E-4	5.5E-4
	KEGG_PATHWAY	Carbon metabolism	RT		4	3.9E-4	1.4E-3
	KEGG_PATHWAY	Metabolic pathways	RT		6	9.2E-3	2.6E-2

## Sheet: KP_NORMOXIA
Normoxia
Functional Annotation Clustering
Help and Manual
Current Gene List: List_1
Current Background: Danio rerio
10 DAVID IDs
Annotation Cluster 1		Enrichment Score: 2.66			Count	P_Value	Benjamini
	KEGG_PATHWAY	Glycolysis / Gluconeogenesis	RT		4	4.6E-5	6.9E-4
	KEGG_PATHWAY	Biosynthesis of antibiotics	RT		4	1.4E-3	1.1E-2
	KEGG_PATHWAY	Biosynthesis of amino acids	RT		3	3.4E-3	1.7E-2
	KEGG_PATHWAY	Carbon metabolism	RT		3	7.5E-3	2.8E-2
	KEGG_PATHWAY	Metabolic pathways	RT		5	2.9E-2	8.4E-2

## Sheet: BP_HYPOXIA
Hypoxia
#term ID	term description	observed gene count	background gene count	false discovery rate	matching proteins in your network (IDs)	matching proteins in your network (labels)
GO:0005975	carbohydrate metabolic process	5	46	4.64e-09	ENSDARP00000024492,ENSDARP00000059885,ENSDARP00000063799,ENSDARP00000070225,ENSDARP00000119103	OMA1,aldob,aldocb,gapdh,ldha
GO:0001666	response to hypoxia	3	19	2.13e-06	ENSDARP00000059885,ENSDARP00000109518,ENSDARP00000120315	ba1,ldha,mb
GO:0006090	pyruvate metabolic process	3	9	2.13e-06	ENSDARP00000024492,ENSDARP00000063799,ENSDARP00000070225	aldob,aldocb,gapdh
GO:0006096	glycolytic process	3	9	2.13e-06	ENSDARP00000024492,ENSDARP00000063799,ENSDARP00000070225	aldob,aldocb,gapdh
GO:0006754	ATP biosynthetic process	3	12	2.13e-06	ENSDARP00000024492,ENSDARP00000063799,ENSDARP00000070225	aldob,aldocb,gapdh
GO:0006757	ATP generation from ADP	3	9	2.13e-06	ENSDARP00000024492,ENSDARP00000063799,ENSDARP00000070225	aldob,aldocb,gapdh
GO:0009166	nucleotide catabolic process	3	12	2.13e-06	ENSDARP00000024492,ENSDARP00000063799,ENSDARP00000070225	aldob,aldocb,gapdh
GO:0009168	purine ribonucleoside monophosphate biosynthetic process	3	19	2.13e-06	ENSDARP00000024492,ENSDARP00000063799,ENSDARP00000070225	aldob,aldocb,gapdh
GO:0019359	nicotinamide nucleotide biosynthetic process	3	14	2.13e-06	ENSDARP00000024492,ENSDARP00000063799,ENSDARP00000070225	aldob,aldocb,gapdh
GO:0019752	carboxylic acid metabolic process	4	92	2.13e-06	ENSDARP00000024492,ENSDARP00000059885,ENSDARP00000063799,ENSDARP00000070225	aldob,aldocb,gapdh,ldha
GO:0042866	pyruvate biosynthetic process	3	9	2.13e-06	ENSDARP00000024492,ENSDARP00000063799,ENSDARP00000070225	aldob,aldocb,gapdh
GO:0044281	small molecule metabolic process	5	203	2.13e-06	ENSDARP00000024492,ENSDARP00000059885,ENSDARP00000063799,ENSDARP00000070225,ENSDARP00000119103	OMA1,aldob,aldocb,gapdh,ldha
GO:0046496	nicotinamide nucleotide metabolic process	3	16	2.13e-06	ENSDARP00000024492,ENSDARP00000063799,ENSDARP00000070225	aldob,aldocb,gapdh
GO:0009987	cellular process	8	2089	2.99e-06	ENSDARP00000024492,ENSDARP00000039656,ENSDARP00000042048,ENSDARP00000059885,ENSDARP00000063799,ENSDARP00000070225,ENSDARP00000119103,ENSDARP00000120315	OMA1,aldob,aldocb,gapdh,hif1an,ldha,mb,tpma
GO:0009167	purine ribonucleoside monophosphate metabolic process	3	38	3.79e-06	ENSDARP00000024492,ENSDARP00000063799,ENSDARP00000070225	aldob,aldocb,gapdh
GO:1901575	organic substance catabolic process	4	184	5.13e-06	ENSDARP00000024492,ENSDARP00000063799,ENSDARP00000070225,ENSDARP00000119103	OMA1,aldob,aldocb,gapdh
GO:0044248	cellular catabolic process	4	202	6.49e-06	ENSDARP00000024492,ENSDARP00000063799,ENSDARP00000070225,ENSDARP00000119103	OMA1,aldob,aldocb,gapdh
GO:0015671	oxygen transport	2	6	1.70e-05	ENSDARP00000109518,ENSDARP00000120315	ba1,mb
GO:0006006	glucose metabolic process	2	8	2.61e-05	ENSDARP00000063799,ENSDARP00000119103	OMA1,gapdh
GO:1901564	organonitrogen compound metabolic process	5	721	3.09e-05	ENSDARP00000024492,ENSDARP00000042048,ENSDARP00000063799,ENSDARP00000070225,ENSDARP00000119103	OMA1,aldob,aldocb,gapdh,hif1an
GO:0044238	primary metabolic process	6	1373	4.09e-05	ENSDARP00000024492,ENSDARP00000042048,ENSDARP00000059885,ENSDARP00000063799,ENSDARP00000070225,ENSDARP00000119103	OMA1,aldob,aldocb,gapdh,hif1an,ldha
GO:0044237	cellular metabolic process	6	1406	4.58e-05	ENSDARP00000024492,ENSDARP00000042048,ENSDARP00000059885,ENSDARP00000063799,ENSDARP00000070225,ENSDARP00000119103	OMA1,aldob,aldocb,gapdh,hif1an,ldha
GO:0071704	organic substance metabolic process	6	1423	4.86e-05	ENSDARP00000024492,ENSDARP00000042048,ENSDARP00000059885,ENSDARP00000063799,ENSDARP00000070225,ENSDARP00000119103	OMA1,aldob,aldocb,gapdh,hif1an,ldha
GO:0034654	nucleobase-containing compound biosynthetic process	4	487	0.00014	ENSDARP00000024492,ENSDARP00000042048,ENSDARP00000063799,ENSDARP00000070225	aldob,aldocb,gapdh,hif1an
GO:0055114	oxidation-reduction process	3	183	0.00018	ENSDARP00000042048,ENSDARP00000059885,ENSDARP00000063799	gapdh,hif1an,ldha
GO:0050896	response to stimulus	4	683	0.00045	ENSDARP00000059885,ENSDARP00000109518,ENSDARP00000119103,ENSDARP00000120315	OMA1,ba1,ldha,mb
GO:0051093	negative regulation of developmental process	2	48	0.00054	ENSDARP00000042048,ENSDARP00000119103	OMA1,hif1an
GO:0006139	nucleobase-containing compound metabolic process	4	771	0.00068	ENSDARP00000024492,ENSDARP00000042048,ENSDARP00000063799,ENSDARP00000070225	aldob,aldocb,gapdh,hif1an
GO:0006810	transport	3	401	0.0015	ENSDARP00000029343,ENSDARP00000109518,ENSDARP00000120315	atp6v1c1a,ba1,mb
GO:0032501	multicellular organismal process	4	977	0.0016	ENSDARP00000039656,ENSDARP00000109518,ENSDARP00000119103,ENSDARP00000120315	OMA1,ba1,mb,tpma
GO:0030097	hemopoiesis	2	101	0.0021	ENSDARP00000039656,ENSDARP00000109518	ba1,tpma
GO:0007010	cytoskeleton organization	2	119	0.0028	ENSDARP00000039656,ENSDARP00000063799	gapdh,tpma
GO:0044267	cellular protein metabolic process	3	531	0.0033	ENSDARP00000042048,ENSDARP00000063799,ENSDARP00000119103	OMA1,gapdh,hif1an
GO:0018193	peptidyl-amino acid modification	2	133	0.0034	ENSDARP00000042048,ENSDARP00000063799	gapdh,hif1an
GO:0048731	system development	3	735	0.0079	ENSDARP00000039656,ENSDARP00000109518,ENSDARP00000120315	ba1,mb,tpma
GO:0065008	regulation of biological quality	2	264	0.0840278	ENSDARP00000063799,ENSDARP00000119103	OMA1,gapdh
GO:0030154	cell differentiation	2	493	0.257639	ENSDARP00000039656,ENSDARP00000120315	mb,tpma
GO:0065007	biological regulation	3	1366	0.265278	ENSDARP00000042048,ENSDARP00000063799,ENSDARP00000119103	OMA1,gapdh,hif1an

## Sheet: BP_NORMOXIA
#term ID	term description	observed gene count	background gene count	false discovery rate	matching proteins in your network (IDs)	matching proteins in your network (labels)
GO:0005975	carbohydrate metabolic process	4	46	5.54e-07	ENSDARP00000024492,ENSDARP00000059885,ENSDARP00000063799,ENSDARP00000119103	OMA1,aldocb,gapdh,ldha
GO:0001666	response to hypoxia	3	19	7.03e-06	ENSDARP00000059885,ENSDARP00000109518,ENSDARP00000120315	ba1,ldha,mb
GO:0044281	small molecule metabolic process	4	203	3.47e-05	ENSDARP00000024492,ENSDARP00000059885,ENSDARP00000063799,ENSDARP00000119103	OMA1,aldocb,gapdh,ldha
GO:0015671	oxygen transport	2	6	0.00012	ENSDARP00000109518,ENSDARP00000120315	ba1,mb
GO:0006006	glucose metabolic process	2	8	0.00014	ENSDARP00000063799,ENSDARP00000119103	OMA1,gapdh
GO:0006090	pyruvate metabolic process	2	9	0.00014	ENSDARP00000024492,ENSDARP00000063799	aldocb,gapdh
GO:0006096	glycolytic process	2	9	0.00014	ENSDARP00000024492,ENSDARP00000063799	aldocb,gapdh
GO:0006754	ATP biosynthetic process	2	12	0.00014	ENSDARP00000024492,ENSDARP00000063799	aldocb,gapdh
GO:0006757	ATP generation from ADP	2	9	0.00014	ENSDARP00000024492,ENSDARP00000063799	aldocb,gapdh
GO:0009166	nucleotide catabolic process	2	12	0.00014	ENSDARP00000024492,ENSDARP00000063799	aldocb,gapdh
GO:0019359	nicotinamide nucleotide biosynthetic process	2	14	0.00014	ENSDARP00000024492,ENSDARP00000063799	aldocb,gapdh
GO:0019752	carboxylic acid metabolic process	3	92	0.00014	ENSDARP00000024492,ENSDARP00000059885,ENSDARP00000063799	aldocb,gapdh,ldha
GO:0042866	pyruvate biosynthetic process	2	9	0.00014	ENSDARP00000024492,ENSDARP00000063799	aldocb,gapdh
GO:0046496	nicotinamide nucleotide metabolic process	2	16	0.00016	ENSDARP00000024492,ENSDARP00000063799	aldocb,gapdh
GO:0009168	purine ribonucleoside monophosphate biosynthetic process	2	19	0.00017	ENSDARP00000024492,ENSDARP00000063799	aldocb,gapdh
GO:0009987	cellular process	6	2089	0.00020	ENSDARP00000024492,ENSDARP00000039656,ENSDARP00000059885,ENSDARP00000063799,ENSDARP00000119103,ENSDARP00000120315	OMA1,aldocb,gapdh,ldha,mb,tpma
GO:1901575	organic substance catabolic process	3	184	0.00020	ENSDARP00000024492,ENSDARP00000063799,ENSDARP00000119103	OMA1,aldocb,gapdh
GO:0044248	cellular catabolic process	3	202	0.00022	ENSDARP00000024492,ENSDARP00000063799,ENSDARP00000119103	OMA1,aldocb,gapdh
GO:0050896	response to stimulus	4	683	0.00031	ENSDARP00000059885,ENSDARP00000109518,ENSDARP00000119103,ENSDARP00000120315	OMA1,ba1,ldha,mb
GO:0009167	purine ribonucleoside monophosphate metabolic process	2	38	0.00035	ENSDARP00000024492,ENSDARP00000063799	aldocb,gapdh
GO:0032501	multicellular organismal process	4	977	0.00085	ENSDARP00000039656,ENSDARP00000109518,ENSDARP00000119103,ENSDARP00000120315	OMA1,ba1,mb,tpma
GO:0006810	transport	3	401	0.00096	ENSDARP00000029343,ENSDARP00000109518,ENSDARP00000120315	atp6v1c1a,ba1,mb
GO:0030097	hemopoiesis	2	101	0.0016	ENSDARP00000039656,ENSDARP00000109518	ba1,tpma
GO:0007010	cytoskeleton organization	2	119	0.0021	ENSDARP00000039656,ENSDARP00000063799	gapdh,tpma
GO:0044237	cellular metabolic process	4	1406	0.0028	ENSDARP00000024492,ENSDARP00000059885,ENSDARP00000063799,ENSDARP00000119103	OMA1,aldocb,gapdh,ldha
GO:0055114	oxidation-reduction process	2	183	0.0044	ENSDARP00000059885,ENSDARP00000063799	gapdh,ldha
GO:1901564	organonitrogen compound metabolic process	3	721	0.0044	ENSDARP00000024492,ENSDARP00000063799,ENSDARP00000119103	OMA1,aldocb,gapdh
GO:0048731	system development	3	735	0.0046	ENSDARP00000039656,ENSDARP00000109518,ENSDARP00000120315	ba1,mb,tpma
GO:0065008	regulation of biological quality	2	264	0.0084	ENSDARP00000063799,ENSDARP00000119103	OMA1,gapdh
GO:0030154	cell differentiation	2	493	0.184722	ENSDARP00000039656,ENSDARP00000120315	mb,tpma
GO:0044267	cellular protein metabolic process	2	531	0.202778	ENSDARP00000063799,ENSDARP00000119103	OMA1,gapdh

## Sheet: CC_NORMOXIA
Normoxia
#term ID	term description	observed gene count	background gene count	false discovery rate	matching proteins in your network (IDs)	matching proteins in your network (labels)
GO:0005737	cytoplasm	7	1534	1.67e-05	ENSDARP00000029343,ENSDARP00000039656,ENSDARP00000054986,ENSDARP00000059885,ENSDARP00000063799,ENSDARP00000109518,ENSDARP00000119103	OMA1,actb1,atp6v1c1a,ba1,gapdh,ldha,tpma
GO:0044444	cytoplasmic part	6	1002	2.01e-05	ENSDARP00000029343,ENSDARP00000039656,ENSDARP00000054986,ENSDARP00000063799,ENSDARP00000109518,ENSDARP00000119103	OMA1,actb1,atp6v1c1a,ba1,gapdh,tpma
GO:0015629	actin cytoskeleton	2	19	0.00028	ENSDARP00000039656,ENSDARP00000054986	actb1,tpma
GO:0005856	cytoskeleton	3	225	0.00065	ENSDARP00000039656,ENSDARP00000054986,ENSDARP00000063799	actb1,gapdh,tpma
GO:0043229	intracellular organelle	5	1855	0.0026	ENSDARP00000029343,ENSDARP00000039656,ENSDARP00000054986,ENSDARP00000063799,ENSDARP00000119103	OMA1,actb1,atp6v1c1a,gapdh,tpma
GO:0043231	intracellular membrane-bounded organelle	4	1613	0.0833333	ENSDARP00000029343,ENSDARP00000054986,ENSDARP00000063799,ENSDARP00000119103	OMA1,actb1,atp6v1c1a,gapdh
GO:0005829	cytosol	2	200	0.0895833	ENSDARP00000063799,ENSDARP00000109518	ba1,gapdh
GO:0016020	membrane	3	1028	0.178472	ENSDARP00000029343,ENSDARP00000054986,ENSDARP00000119103	OMA1,actb1,atp6v1c1a
GO:0044446	intracellular organelle part	3	1024	0.178472	ENSDARP00000029343,ENSDARP00000039656,ENSDARP00000119103	OMA1,atp6v1c1a,tpma

## Sheet: CC_HYPOXIA
#term ID	term description	observed gene count	background gene count	false discovery rate	matching proteins in your network (IDs)	matching proteins in your network (labels)
GO:0005737	cytoplasm	9	1534	1.07e-07	ENSDARP00000029343,ENSDARP00000039656,ENSDARP00000042048,ENSDARP00000054986,ENSDARP00000059885,ENSDARP00000063799,ENSDARP00000070225,ENSDARP00000109518,ENSDARP00000119103	OMA1,actb1,aldob,atp6v1c1a,ba1,gapdh,hif1an,ldha,tpma
GO:0044444	cytoplasmic part	7	1002	1.19e-06	ENSDARP00000029343,ENSDARP00000039656,ENSDARP00000042048,ENSDARP00000054986,ENSDARP00000063799,ENSDARP00000109518,ENSDARP00000119103	OMA1,actb1,atp6v1c1a,ba1,gapdh,hif1an,tpma
GO:0005856	cytoskeleton	4	225	2.72e-05	ENSDARP00000039656,ENSDARP00000054986,ENSDARP00000063799,ENSDARP00000070225	actb1,aldob,gapdh,tpma
GO:0043229	intracellular organelle	7	1855	4.54e-05	ENSDARP00000029343,ENSDARP00000039656,ENSDARP00000042048,ENSDARP00000054986,ENSDARP00000063799,ENSDARP00000070225,ENSDARP00000119103	OMA1,actb1,aldob,atp6v1c1a,gapdh,hif1an,tpma
GO:0015629	actin cytoskeleton	2	19	0.00029	ENSDARP00000039656,ENSDARP00000054986	actb1,tpma
GO:0043231	intracellular membrane-bounded organelle	5	1613	0.0027	ENSDARP00000029343,ENSDARP00000042048,ENSDARP00000054986,ENSDARP00000063799,ENSDARP00000119103	OMA1,actb1,atp6v1c1a,gapdh,hif1an
GO:0044446	intracellular organelle part	4	1024	0.0043	ENSDARP00000029343,ENSDARP00000039656,ENSDARP00000070225,ENSDARP00000119103	OMA1,aldob,atp6v1c1a,tpma
GO:0015630	microtubule cytoskeleton	2	140	0.0079	ENSDARP00000063799,ENSDARP00000070225	aldob,gapdh
GO:0044430	cytoskeletal part	2	166	0.0722222	ENSDARP00000039656,ENSDARP00000070225	aldob,tpma
GO:0005829	cytosol	2	200	0.0986111	ENSDARP00000063799,ENSDARP00000109518	ba1,gapdh
GO:0005634	nucleus	3	1043	0.256944	ENSDARP00000042048,ENSDARP00000054986,ENSDARP00000063799	actb1,gapdh,hif1an
GO:0016020	membrane	3	1028	0.256944	ENSDARP00000029343,ENSDARP00000054986,ENSDARP00000119103	OMA1,actb1,atp6v1c1a

## Sheet: MF_HYPOXIA
Hypoxia
#term ID	term description	observed gene count	background gene count	false discovery rate	matching proteins in your network (IDs)	matching proteins in your network (labels)
GO:0003824	catalytic activity	7	905	3.60e-06	ENSDARP00000024492,ENSDARP00000029343,ENSDARP00000042048,ENSDARP00000059885,ENSDARP00000063799,ENSDARP00000070225,ENSDARP00000119103	OMA1,aldob,aldocb,atp6v1c1a,gapdh,hif1an,ldha
GO:0004332	fructose-bisphosphate aldolase activity	2	3	7.46e-05	ENSDARP00000024492,ENSDARP00000070225	aldob,aldocb
GO:0005488	binding	7	1569	7.46e-05	ENSDARP00000039656,ENSDARP00000042048,ENSDARP00000054986,ENSDARP00000063799,ENSDARP00000109518,ENSDARP00000119103,ENSDARP00000120315	OMA1,actb1,ba1,gapdh,hif1an,mb,tpma
GO:0005344	oxygen carrier activity	2	6	9.82e-05	ENSDARP00000109518,ENSDARP00000120315	ba1,mb
GO:0019825	oxygen binding	2	6	9.82e-05	ENSDARP00000109518,ENSDARP00000120315	ba1,mb
GO:0048037	cofactor binding	3	86	0.00011	ENSDARP00000063799,ENSDARP00000109518,ENSDARP00000120315	ba1,gapdh,mb
GO:0036094	small molecule binding	4	322	0.00012	ENSDARP00000054986,ENSDARP00000063799,ENSDARP00000109518,ENSDARP00000120315	actb1,ba1,gapdh,mb
GO:0043167	ion binding	5	832	0.00019	ENSDARP00000042048,ENSDARP00000054986,ENSDARP00000109518,ENSDARP00000119103,ENSDARP00000120315	OMA1,actb1,ba1,hif1an,mb
GO:0016491	oxidoreductase activity	3	157	0.00036	ENSDARP00000042048,ENSDARP00000059885,ENSDARP00000063799	gapdh,hif1an,ldha
GO:0020037	heme binding	2	23	0.00040	ENSDARP00000109518,ENSDARP00000120315	ba1,mb
GO:0046872	metal ion binding	4	573	0.00060	ENSDARP00000042048,ENSDARP00000109518,ENSDARP00000119103,ENSDARP00000120315	OMA1,ba1,hif1an,mb
GO:0008144	drug binding	3	214	0.00062	ENSDARP00000054986,ENSDARP00000109518,ENSDARP00000120315	actb1,ba1,mb
GO:0140096	catalytic activity, acting on a protein	3	288	0.0013	ENSDARP00000042048,ENSDARP00000063799,ENSDARP00000119103	OMA1,gapdh,hif1an
GO:0008092	cytoskeletal protein binding	2	66	0.0020	ENSDARP00000039656,ENSDARP00000063799	gapdh,tpma
GO:0097159	organic cyclic compound binding	4	880	0.0021	ENSDARP00000054986,ENSDARP00000063799,ENSDARP00000109518,ENSDARP00000120315	actb1,ba1,gapdh,mb
GO:1901363	heterocyclic compound binding	4	869	0.0021	ENSDARP00000054986,ENSDARP00000063799,ENSDARP00000109518,ENSDARP00000120315	actb1,ba1,gapdh,mb
GO:0000166	nucleotide binding	2	286	0.204167	ENSDARP00000054986,ENSDARP00000063799	actb1,gapdh
GO:0016787	hydrolase activity	2	321	0.234028	ENSDARP00000029343,ENSDARP00000119103	OMA1,atp6v1c1a

## Sheet: MF_NORMOXIA
Normoxia
#term ID	term description	observed gene count	background gene count	false discovery rate	matching proteins in your network (IDs)	matching proteins in your network (labels)
GO:0003824	catalytic activity	5	905	0.00032	ENSDARP00000024492,ENSDARP00000029343,ENSDARP00000059885,ENSDARP00000063799,ENSDARP00000119103	OMA1,aldocb,atp6v1c1a,gapdh,ldha
GO:0005344	oxygen carrier activity	2	6	0.00032	ENSDARP00000109518,ENSDARP00000120315	ba1,mb
GO:0005488	binding	6	1569	0.00032	ENSDARP00000039656,ENSDARP00000054986,ENSDARP00000063799,ENSDARP00000109518,ENSDARP00000119103,ENSDARP00000120315	OMA1,actb1,ba1,gapdh,mb,tpma
GO:0019825	oxygen binding	2	6	0.00032	ENSDARP00000109518,ENSDARP00000120315	ba1,mb
GO:0036094	small molecule binding	4	322	0.00032	ENSDARP00000054986,ENSDARP00000063799,ENSDARP00000109518,ENSDARP00000120315	actb1,ba1,gapdh,mb
GO:0048037	cofactor binding	3	86	0.00032	ENSDARP00000063799,ENSDARP00000109518,ENSDARP00000120315	ba1,gapdh,mb
GO:0020037	heme binding	2	23	0.00043	ENSDARP00000109518,ENSDARP00000120315	ba1,mb
GO:0008144	drug binding	3	214	0.00056	ENSDARP00000054986,ENSDARP00000109518,ENSDARP00000120315	actb1,ba1,mb
GO:0043167	ion binding	4	832	0.0015	ENSDARP00000054986,ENSDARP00000109518,ENSDARP00000119103,ENSDARP00000120315	OMA1,actb1,ba1,mb
GO:0097159	organic cyclic compound binding	4	880	0.0016	ENSDARP00000054986,ENSDARP00000063799,ENSDARP00000109518,ENSDARP00000120315	actb1,ba1,gapdh,mb
GO:1901363	heterocyclic compound binding	4	869	0.0016	ENSDARP00000054986,ENSDARP00000063799,ENSDARP00000109518,ENSDARP00000120315	actb1,ba1,gapdh,mb
GO:0008092	cytoskeletal protein binding	2	66	0.0019	ENSDARP00000039656,ENSDARP00000063799	gapdh,tpma
GO:0046872	metal ion binding	3	573	0.0066	ENSDARP00000109518,ENSDARP00000119103,ENSDARP00000120315	OMA1,ba1,mb
GO:0016491	oxidoreductase activity	2	157	0.0083	ENSDARP00000059885,ENSDARP00000063799	gapdh,ldha
GO:0000166	nucleotide binding	2	286	0.174306	ENSDARP00000054986,ENSDARP00000063799	actb1,gapdh
GO:0140096	catalytic activity, acting on a protein	2	288	0.174306	ENSDARP00000063799,ENSDARP00000119103	OMA1,gapdh
GO:0016787	hydrolase activity	2	321	0.186806	ENSDARP00000029343,ENSDARP00000119103	OMA1,atp6v1c1a
